# Supplementary material for: Deep phenotyping and genomic data from a nationally representative study on dementia in India
Source: Sci Data. 2023 Jan 20;10:45. doi: 10.1038/s41597-023-01941-6 (PMC9852797; doi:10.1038/s41597-023-01941-6)
Supplement: Supplementary file 1 — Supplementary Table 1 [file 41597_2023_1941_MOESM1_ESM.xlsx]

## Sheet: Sheet1
Supplementary Table 1. Venous Blood Specimen Bioassay Descriptive Results
Test	Unit	N	mean	sd
Complete Blood Cell Counts (CBC)
Hemoglobin	g/dL	2833	12.68	1.91
Platelet Count	Platelets per μL of blood	2826	232.18	83.68
Red Blood Cell Count	Mill/cumm	2812	4.43	0.64
Red Cell Distribution Width (RDW)	%	2812	15.27	2.09
Total Leucocyte Count	cells per cubic millimeter	2822	7293.2	2255.58
Mean Corpuscular Haemoglobin Concentration (MCHC)	g/dL	2812	32.62	1.26
Mean Corpuscular Hemoglobin (MCH)	pg	2812	28.79	3.61
Mean Corpuscular Volume (MCV)	fL	2812	88.09	9.34
Packed Cell Volume (PCV)	%	2780	38.79	5.33
Glycosylated haemoglobin (HbA1c)	%	2831	6.29	1.56
Serum Based Tests
Glucose	mg/dL	2831	133.8	44.11
Lipid Profile
Cholesterol (total)	mg/dL	2892	183.86	42.13
HDL Cholesterol	mg/dL	2892	44.49	11.9
LDL Cholesterol	mg/dL	2883	111.36	35.45
VLDL Cholesterol	mg/dL	2761	26.32	11.22
LDL/HDL RATIO	-	2883	2.63	0.98
Chol/HDL Ratio	-	2892	4.35	1.48
Triglycerides	mg/dL	2892	144.83	89.31
Liver Function Tests
Bilirubin (Total and Direct)	mg/dL	2889	0.62	0.33
Bilirubin Direct	mg/dL	2886	0.23	0.11
Bilirubin Indirect	mg/dL	2889	0.39	0.23
Total Protein	g/dL	2889	7.42	0.57
Albumin	g/dL	2889	4.14	0.33
Globulin	g/dL	2889	3.28	0.49
A/G Ratio	-	2889	1.29	0.22
Alanine Aminotransferase (ALT)	IU/L	2889	19.04	13.68
Aspartate Aminotransferase (AST)	U/L	2889	26.19	15.75
Alkaline Phosphatase	IU/L	2889	94.22	36.07
Gamma-Glutamyl Transferase (GGT)	U/L	2887	26.07	40.33
Renal Function Tests and Electrolytes
Blood Urea Nitrogen (BUN)	mg/dL	2892	12.75	5.33
Creatinine	mg/dL	2892	0.89	0.45
Uric acid	mg/dL	2891	4.93	1.39
Calcium	mg/dL	2892	9.17	0.5
Thyroid Function Tests
Total Thyroxine (T4)	ng/dL	2880	7.56	1.61
Total Triiodothyronine (T3)	ng/dL	2868	90.7	21.01
TSH (Ultrasensitive)	μIU/mL	2890	3.4	12.85
Other tests
Vitamin B12	pg/mL	2709	379.95	311.61
Folic acid	ng/mL	2799	6.33	3.71
25 Hydroxy, Vitamin D	ng/ml	2880	20.86	11.86
Homocysteine	µmol/L	2879	22.03	14.08
NT pro BNP	pg/mL	2873	368.7	1251.99
High-sensitivity C- Reactive Protein (hsCRP)	mg/dL	2848	4.88	11.26
Lipoprotein (a)	mg/dL	2813	45.8	404.72
